# Supplementary material for: Drug-Induced Myoclonus: A Systematic Review
Source: Medicina (Kaunas). 2025 Jan 15;61(1):131. doi: 10.3390/medicina61010131 (PMC11767161; doi:10.3390/medicina61010131)
Supplement: Supplementary file 1 [file medicina-61-00131-s001.zip]

Archive with 1 entries (1 files):
- medicina-3403095-supplementary.pdf
